# Supplementary material for: A Portable and Disposable Electrochemical Sensor Utilizing Laser-Scribed Graphene for Rapid SARS-CoV-2 Detection
Source: Biosensors (Basel). 2023 Dec 23;14(1):10. doi: 10.3390/bios14010010 (PMC10813335; doi:10.3390/bios14010010)
Supplement: Supplementary file 1 [file biosensors-14-00010-s001.zip]

Archive with 1 entries (1 files):
- biosensors-2765528-supplementary.pdf
